# Supplementary material for: Analysis of Pollution Characteristics and Sources in Surface Water in Typical Crop-Producing Areas of Qinghai Province
Source: Int J Environ Res Public Health. 2022 Dec 7;19(24):16392. doi: 10.3390/ijerph192416392 (PMC9778881; doi:10.3390/ijerph192416392)
Supplement: Supplementary file 1 [file ijerph-19-16392-s001.zip]

Archive with 1 entries (1 files):
- ijerph-2066538-SI.pdf
